# Supplementary material for: Adding L-Carnitine and Selenium to Methimazole in Graves’ Disease: A Prospective Randomized Trial on Thyroid Markers and Quality of Life
Source: Nutrients. 2025 Aug 20;17(16):2693. doi: 10.3390/nu17162693 (PMC12389566; doi:10.3390/nu17162693)
Supplement: Supplementary file 1 [file nutrients-17-02693-s001.zip]

Archive with 1 entries (1 files):
- nutrients-3814636-supplementary.pdf
